# Supplementary material for: Molecular Insights into IQSEC2 Disease
Source: Int J Mol Sci. 2023 Mar 5;24(5):4984. doi: 10.3390/ijms24054984 (PMC10003148; doi:10.3390/ijms24054984)
Supplement: Supplementary file 1 [file ijms-24-04984-s001.zip]

Archive with 3 entries (3 files):
- Fig S1..pdf
- Table S1 missense.pdf
- Table S2 non missense.pdf
